# Supplementary material for: Optimizing Acellular Dermal Matrix Integration in Heterologous Breast Reconstructive Surgery: Surgical Tips and Post-Operative Management
Source: Medicina (Kaunas). 2023 Jun 30;59(7):1231. doi: 10.3390/medicina59071231 (PMC10383214; doi:10.3390/medicina59071231)
Supplement: Supplementary file 1 [file medicina-59-01231-s001.zip]

Archive with 3 entries (3 files):
- Video S1. Braxon preparation.mov
- Video S2. PRS meshed preparation.mov
- Video S3. Exashape preparation.mov
